# Supplementary material for: Small Heat Shock Proteins Collaborate with FAIM to Prevent Accumulation of Misfolded Protein Aggregates
Source: Int J Mol Sci. 2022 Oct 6;23(19):11841. doi: 10.3390/ijms231911841 (PMC9570119; doi:10.3390/ijms231911841)
Supplement: Supplementary file 1 [file ijms-23-11841-s001.zip]

Archive with 2 entries (2 files):
- ijms-1836275-supplementary-final.pdf
- ijms-1836275-supplementary-Table S1.xlsx
