# Supplementary material for: Small Heat Shock Proteins Collaborate with FAIM to Prevent Accumulation of Misfolded Protein Aggregates
Source: Int J Mol Sci. 2022 Oct 6;23(19):11841. doi: 10.3390/ijms231911841 (PMC9570119; doi:10.3390/ijms231911841)
Supplement: Supplementary file 1 [file ijms-23-11841-s001.zip › ijms-1836275-supplementary-Table S1.xlsx]

## Sheet: Sheet1
	quantitive PCR	Forward primer	Reverse primer
	faim	TGGGTATTACACATGGATGGTG	ACAAACTCACCCGCTGTCTC
	hspb5	CAGCTGGTTTGACACTGGAC	GGCGCTCTTCATGTTTTCCA
	hsp70 a1a	ACATGAAGCACTGGCCTTTC	TCTCCTTCATCTTGGTCAGCAC
	hsp90 aa1	TGGCAGCAAAGAAACACCTG	CAGGAGCGCAGTTTCATAAAGC
	gapdh	CTGACTTCAACAGCGACACC	GTGGTCCAGGGGTCTTACTC
	gene cloning	Forward primer (5'- 3')	Reverse primer (3'- 5')
	FAIM-S into pCMV-(DYKDDDDK)-C	ATATAGAATTCTAATGACAGATCTCGTAGCTGTTTGG	ATGGTACCACTTGCAATCTCTGGGATTTCT
